# Supplementary material for: Prevalence and Spectrum of HIV-1 Resistance Mutations in the Siberian Federal District
Source: Viruses. 2022 Sep 25;14(10):2117. doi: 10.3390/v14102117 (PMC9610422; doi:10.3390/v14102117)
Supplement: Supplementary file 1 [file viruses-14-02117-s001.zip]

Archive with 1 entries (1 files):
- Figure S1 S2 omsk 24.09.xlsx
