# Supplementary material for: Prevalence and Spectrum of HIV-1 Resistance Mutations in the Siberian Federal District
Source: Viruses. 2022 Sep 25;14(10):2117. doi: 10.3390/v14102117 (PMC9610422; doi:10.3390/v14102117)
Supplement: Supplementary file 1 [file viruses-14-02117-s001.zip › Figure S1 S2 omsk 24.09.xlsx]

## Sheet: Лист1
		2011	15.263
		2012	18.223
		2013	23.089
		2014	26.171
		2015	26.755
		2016	26.235
		2017	24.41
		2018	23.519
		2019	19.609
		2020	13.922
		2021	13.839
	Figure S1. The dynamics of detecting new cases of HIV infection in the Siberian Federal District, absolute values (2011–2021).
		Kemerovo region			2877.3
		Irkutsk region			2770
		Novosibirsk region			1726
		Altai region			1537.9
		Krasnoyarsk region			1479.5
		Tomsk region			1362.5
		Omsk regiont			1196
		Republic of Khakassia			617.3
		Altai Republic			557.7
		Tyva Republic			118.5
		Figure S2. The prevalence of HIV infection in the Siberian Federal District (2021).
